# Supplementary material for: Fractal-Based Thermal Conductivity Prediction Modeling for Closed Mesoporous Polymer Gels
Source: Gels. 2025 May 26;11(6):391. doi: 10.3390/gels11060391 (PMC12192145; doi:10.3390/gels11060391)
Supplement: Supplementary file 1 [file gels-11-00391-s001.zip]

Archive with 1 entries (1 files):
- gels-3633047-supplementary.pdf
